# Supplementary material for: Invasion origin, rapid population expansion, and the lack of genetic structure of cotton bollworm (Helicoverpa armigera) in the Americas
Source: Ecol Evol. 2019 Jun 17;9(13):7378–401. doi: 10.1002/ece3.5123 (PMC6635935; doi:10.1002/ece3.5123)
Supplement: Supplementary file 5 [file ECE3-9-7378-s005.txt]

1.650	21	-1.7665	1.343	1.914	1.564	1.6	1.685	1.449	1.544	1.698	1.785	1.545
