# Supplementary material for: Invasion origin, rapid population expansion, and the lack of genetic structure of cotton bollworm (Helicoverpa armigera) in the Americas
Source: Ecol Evol. 2019 Jun 17;9(13):7378–401. doi: 10.1002/ece3.5123 (PMC6635935; doi:10.1002/ece3.5123)
Supplement: Supplementary file 6 [file ECE3-9-7378-s006.py]

#!/usr/bin/python

import os


Pi_COI = 7
ss_COI = 8
D_COI = 9
piw_COI = "12, 13, 14, 15"
pib_COI = "16, 17, 18, 19, 20, 21"


ModelCount = 1

Count = 1

SimTestsTotal = 30

while ModelCount <= 3:
	os.system("sed -n '/^_%s/p' Helicoverpa_prior.txt | sed -n 1,10p >> Helicoverpa_priortarget.txt" % (ModelCount))
	ModelCount += 1
                                              
while Count <= SimTestsTotal:
	os.system("sed -n \"%sp\" < Helicoverpa_priortarget.txt > Helicoverpa_simtarget.txt" % (Count))
	
	os.system("./msReject Helicoverpa_simtarget.txt Helicoverpa_prior.txt 0.01 %s %s > Piss.post.%s.txt" % (Pi_COI, ss_COI, Count))
	os.system("./msReject Helicoverpa_simtarget.txt Helicoverpa_prior.txt 0.01 %s %s > PiD.post.%s.txt" % (Pi_COI, D_COI, Count))
	os.system("./msReject Helicoverpa_simtarget.txt Helicoverpa_prior.txt 0.01 %s %s > Pipiw.post.%s.txt" % (Pi_COI, piw_COI, Count))
	os.system("./msReject Helicoverpa_simtarget.txt Helicoverpa_prior.txt 0.01 %s %s > Pipib.post.%s.txt" % (Pi_COI, pib_COI, Count))
	os.system("./msReject Helicoverpa_simtarget.txt Helicoverpa_prior.txt 0.01 %s %s > ssD.post.%s.txt" % (ss_COI, D_COI, Count))
	os.system("./msReject Helicoverpa_simtarget.txt Helicoverpa_prior.txt 0.01 %s %s > sspiw.post.%s.txt" % (ss_COI, piw_COI, Count))
	os.system("./msReject Helicoverpa_simtarget.txt Helicoverpa_prior.txt 0.01 %s %s > sspib.post.%s.txt" % (ss_COI, pib_COI, Count))
	os.system("./msReject Helicoverpa_simtarget.txt Helicoverpa_prior.txt 0.01 %s %s > Dpiw.post.%s.txt" % (D_COI, piw_COI, Count))
	os.system("./msReject Helicoverpa_simtarget.txt Helicoverpa_prior.txt 0.01 %s %s > Dpib.post.%s.txt" % (D_COI, pib_COI, Count))
	os.system("./msReject Helicoverpa_simtarget.txt Helicoverpa_prior.txt 0.01 %s %s > piwpib.post.%s.txt" % (piw_COI, pib_COI, Count))

	os.system("./msReject Helicoverpa_simtarget.txt Helicoverpa_prior.txt 0.01 %s %s %s > PissD.post.%s.txt" % (Pi_COI, ss_COI, D_COI, Count))
	os.system("./msReject Helicoverpa_simtarget.txt Helicoverpa_prior.txt 0.01 %s %s %s > Pisspiw.post.%s.txt" % (Pi_COI, ss_COI, piw_COI, Count))
	os.system("./msReject Helicoverpa_simtarget.txt Helicoverpa_prior.txt 0.01 %s %s %s > Pisspib.post.%s.txt" % (Pi_COI, ss_COI, pib_COI, Count))
	os.system("./msReject Helicoverpa_simtarget.txt Helicoverpa_prior.txt 0.01 %s %s %s > PiDpiw.post.%s.txt" % (Pi_COI, D_COI, piw_COI, Count))
	os.system("./msReject Helicoverpa_simtarget.txt Helicoverpa_prior.txt 0.01 %s %s %s > PiDpib.post.%s.txt" % (Pi_COI, D_COI, pib_COI, Count))
	os.system("./msReject Helicoverpa_simtarget.txt Helicoverpa_prior.txt 0.01 %s %s %s > Pipiwpib.post.%s.txt" % (Pi_COI, piw_COI, pib_COI, Count))
	os.system("./msReject Helicoverpa_simtarget.txt Helicoverpa_prior.txt 0.01 %s %s %s > ssDpiw.post.%s.txt" % (ss_COI, D_COI, piw_COI, Count))
	os.system("./msReject Helicoverpa_simtarget.txt Helicoverpa_prior.txt 0.01 %s %s %s > ssDpib.post.%s.txt" % (ss_COI, D_COI, pib_COI, Count))
	os.system("./msReject Helicoverpa_simtarget.txt Helicoverpa_prior.txt 0.01 %s %s %s > Dpiwpib.post.%s.txt" % (D_COI, piw_COI, pib_COI, Count))

	os.system("./msReject Helicoverpa_simtarget.txt Helicoverpa_prior.txt 0.01 %s %s %s %s > PissDpiw.post.%s.txt" % (Pi_COI, ss_COI, D_COI, piw_COI, Count))
	os.system("./msReject Helicoverpa_simtarget.txt Helicoverpa_prior.txt 0.01 %s %s %s %s > PissDpib.post.%s.txt" % (Pi_COI, ss_COI, D_COI, pib_COI, Count))
	os.system("./msReject Helicoverpa_simtarget.txt Helicoverpa_prior.txt 0.01 %s %s %s %s > Pisspiwpib.post.%s.txt" % (Pi_COI, ss_COI, piw_COI, pib_COI, Count))
	os.system("./msReject Helicoverpa_simtarget.txt Helicoverpa_prior.txt 0.01 %s %s %s %s > PiDpiwpib.post.%s.txt" % (Pi_COI, D_COI, piw_COI, pib_COI, Count))
	os.system("./msReject Helicoverpa_simtarget.txt Helicoverpa_prior.txt 0.01 %s %s %s %s > ssDpiwpib.post.%s.txt" % (ss_COI, D_COI, piw_COI, pib_COI, Count))

	os.system("./msReject Helicoverpa_simtarget.txt Helicoverpa_prior.txt 0.01 %s %s %s %s %s > ALL.post.%s.txt" % (Pi_COI, ss_COI, D_COI, piw_COI, pib_COI, Count))
	
	os.system("grep -c '_1	' Piss.post.%s.txt >> Piss1.txt" % (Count))
	os.system("grep -c '_2' Piss.post.%s.txt >> Piss2.txt" % (Count))
	os.system("grep -c '_3' Piss.post.%s.txt >> Piss3.txt" % (Count))
		
	os.system("grep -c '_1	' PiD.post.%s.txt >> PiD1.txt" % (Count))
	os.system("grep -c '_2' PiD.post.%s.txt >> PiD2.txt" % (Count))
	os.system("grep -c '_3' PiD.post.%s.txt >> PiD3.txt" % (Count))
			
	os.system("grep -c '_1	' Pipiw.post.%s.txt >> Pipiw1.txt" % (Count))
	os.system("grep -c '_2' Pipiw.post.%s.txt >> Pipiw2.txt" % (Count))
	os.system("grep -c '_3' Pipiw.post.%s.txt >> Pipiw3.txt" % (Count))
			
	os.system("grep -c '_1	' Pipib.post.%s.txt >> Pipib1.txt" % (Count))
	os.system("grep -c '_2' Pipib.post.%s.txt >> Pipib2.txt" % (Count))
	os.system("grep -c '_3' Pipib.post.%s.txt >> Pipib3.txt" % (Count))
		
	os.system("grep -c '_1	' ssD.post.%s.txt >> ssD1.txt" % (Count))
	os.system("grep -c '_2' ssD.post.%s.txt >> ssD2.txt" % (Count))
	os.system("grep -c '_3' ssD.post.%s.txt >> ssD3.txt" % (Count))
		
	os.system("grep -c '_1	' sspiw.post.%s.txt >> sspiw1.txt" % (Count))
	os.system("grep -c '_2' sspiw.post.%s.txt >> sspiw2.txt" % (Count))
	os.system("grep -c '_3' sspiw.post.%s.txt >> sspiw3.txt" % (Count))
			
	os.system("grep -c '_1	' sspib.post.%s.txt >> sspib1.txt" % (Count))
	os.system("grep -c '_2' sspib.post.%s.txt >> sspib2.txt" % (Count))
	os.system("grep -c '_3' sspib.post.%s.txt >> sspib3.txt" % (Count))
			
	os.system("grep -c '_1	' Dpiw.post.%s.txt >> Dpiw1.txt" % (Count))
	os.system("grep -c '_2' Dpiw.post.%s.txt >> Dpiw2.txt" % (Count))
	os.system("grep -c '_3' Dpiw.post.%s.txt >> Dpiw3.txt" % (Count))
		 
	os.system("grep -c '_1	' Dpib.post.%s.txt >> Dpib1.txt" % (Count))
	os.system("grep -c '_2' Dpib.post.%s.txt >> Dpib2.txt" % (Count))
	os.system("grep -c '_3' Dpib.post.%s.txt >> Dpib3.txt" % (Count))
			
	os.system("grep -c '_1	' piwpib.post.%s.txt >> piwpib1.txt" % (Count))
	os.system("grep -c '_2' piwpib.post.%s.txt >> piwpib2.txt" % (Count))
	os.system("grep -c '_3' piwpib.post.%s.txt >> piwpib3.txt" % (Count))
		
	os.system("grep -c '_1	' PissD.post.%s.txt >> PissD1.txt" % (Count))
	os.system("grep -c '_2' PissD.post.%s.txt >> PissD2.txt" % (Count))
	os.system("grep -c '_3' PissD.post.%s.txt >> PissD3.txt" % (Count))
		
	os.system("grep -c '_1	' Pisspiw.post.%s.txt >> Pisspiw1.txt" % (Count))
	os.system("grep -c '_2' Pisspiw.post.%s.txt >> Pisspiw2.txt" % (Count))
	os.system("grep -c '_3' Pisspiw.post.%s.txt >> Pisspiw3.txt" % (Count))
	
	os.system("grep -c '_1	' Pisspib.post.%s.txt >> Pisspib1.txt" % (Count))
	os.system("grep -c '_2' Pisspib.post.%s.txt >> Pisspib2.txt" % (Count))
	os.system("grep -c '_3' Pisspib.post.%s.txt >> Pisspib3.txt" % (Count))
			
	os.system("grep -c '_1	' PiDpiw.post.%s.txt >> PiDpiw1.txt" % (Count))
	os.system("grep -c '_2' PiDpiw.post.%s.txt >> PiDpiw2.txt" % (Count))
	os.system("grep -c '_3' PiDpiw.post.%s.txt >> PiDpiw3.txt" % (Count))
	
	os.system("grep -c '_1	' PiDpib.post.%s.txt >> PiDpib1.txt" % (Count))
	os.system("grep -c '_2' PiDpib.post.%s.txt >> PiDpib2.txt" % (Count))
	os.system("grep -c '_3' PiDpib.post.%s.txt >> PiDpib3.txt" % (Count))
		
	os.system("grep -c '_1	' Pipiwpib.post.%s.txt >> Pipiwpib1.txt" % (Count))
	os.system("grep -c '_2' Pipiwpib.post.%s.txt >> Pipiwpib2.txt" % (Count))
	os.system("grep -c '_3' Pipiwpib.post.%s.txt >> Pipiwpib3.txt" % (Count))
		
	os.system("grep -c '_1	' ssDpiw.post.%s.txt >> ssDpiw1.txt" % (Count))
	os.system("grep -c '_2' ssDpiw.post.%s.txt >> ssDpiw2.txt" % (Count))
	os.system("grep -c '_3' ssDpiw.post.%s.txt >> ssDpiw3.txt" % (Count))
		
	os.system("grep -c '_1	' ssDpib.post.%s.txt >> ssDpib1.txt" % (Count))
	os.system("grep -c '_2' ssDpib.post.%s.txt >> ssDpib2.txt" % (Count))
	os.system("grep -c '_3' ssDpib.post.%s.txt >> ssDpib3.txt" % (Count))
		
	os.system("grep -c '_1	' Dpiwpib.post.%s.txt >> Dpiwpib1.txt" % (Count))
	os.system("grep -c '_2' Dpiwpib.post.%s.txt >> Dpiwpib2.txt" % (Count))
	os.system("grep -c '_3' Dpiwpib.post.%s.txt >> Dpiwpib3.txt" % (Count))
		
	os.system("grep -c '_1	' PissDpiw.post.%s.txt >> PissDpiw1.txt" % (Count))
	os.system("grep -c '_2' PissDpiw.post.%s.txt >> PissDpiw2.txt" % (Count))
	os.system("grep -c '_3' PissDpiw.post.%s.txt >> PissDpiw3.txt" % (Count))
		
	os.system("grep -c '_1	' PissDpib.post.%s.txt >> PissDpib1.txt" % (Count))
	os.system("grep -c '_2' PissDpib.post.%s.txt >> PissDpib2.txt" % (Count))
	os.system("grep -c '_3' PissDpib.post.%s.txt >> PissDpib3.txt" % (Count))

        os.system("grep -c '_1  ' Pisspiwpib.post.%s.txt >> Pisspiwpib1.txt" % (Count))
        os.system("grep -c '_2' Pisspiwpib.post.%s.txt >> Pisspiwpib2.txt" % (Count))
        os.system("grep -c '_3' Pisspiwpib.post.%s.txt >> Pisspiwpib3.txt" % (Count))
		
	os.system("grep -c '_1	' PiDpiwpib.post.%s.txt >> PiDpiwpib1.txt" % (Count))
	os.system("grep -c '_2' PiDpiwpib.post.%s.txt >> PiDpiwpib2.txt" % (Count))
	os.system("grep -c '_3' PiDpiwpib.post.%s.txt >> PiDpiwpib3.txt" % (Count))
		
	os.system("grep -c '_1	' ssDpiwpib.post.%s.txt >> ssDpiwpib1.txt" % (Count))
	os.system("grep -c '_2' ssDpiwpib.post.%s.txt >> ssDpiwpib2.txt" % (Count))
	os.system("grep -c '_3' ssDpiwpib.post.%s.txt >> ssDpiwpib3.txt" % (Count))
		
	os.system("grep -c '_1	' ALL.post.%s.txt >> ALL1.txt" % (Count))
	os.system("grep -c '_2' ALL.post.%s.txt >> ALL2.txt" % (Count))
	os.system("grep -c '_3' ALL.post.%s.txt >> ALL3.txt" % (Count))
		
	
	Count += 1

os.system("cut -f 1 < Helicoverpa_priortarget.txt > Helicoverpa_trueall.txt")
os.system("head -n %s Helicoverpa_trueall.txt > Helicoverpa_true.txt" % (SimTestsTotal))
os.system("paste Helicoverpa_true.txt Piss1.txt Piss2.txt Piss3.txt PiD1.txt PiD2.txt PiD3.txt Pipiw1.txt Pipiw2.txt Pipiw3.txt Pipib1.txt Pipib2.txt Pipib3.txt ssD1.txt ssD2.txt ssD3.txt sspiw1.txt sspiw2.txt sspiw3.txt sspib1.txt sspib2.txt sspib3.txt Dpiw1.txt Dpiw2.txt Dpiw3.txt Dpib1.txt Dpib2.txt Dpib3.txt piwpib1.txt piwpib2.txt piwpib3.txt PissD1.txt PissD2.txt PissD3.txt Pisspiw1.txt Pisspiw2.txt Pisspiw3.txt Pisspib1.txt Pisspib2.txt Pisspib3.txt PiDpiw1.txt PiDpiw2.txt PiDpiw3.txt PiDpib1.txt PiDpib2.txt PiDpib3.txt Pipiwpib1.txt Pipiwpib2.txt Pipiwpib3.txt ssDpiw1.txt ssDpiw2.txt ssDpiw3.txt ssDpib1.txt ssDpib2.txt ssDpib3.txt Dpiwpib1.txt Dpiwpib2.txt Dpiwpib3.txt PissDpiw1.txt PissDpiw2.txt PissDpiw3.txt PissDpib1.txt PissDpib2.txt PissDpib3.txt Pisspiwpib1.txt Pisspiwpib2.txt Pisspiwpib3.txt PiDpiwpib1.txt PiDpiwpib2.txt PiDpiwpib3.txt ssDpiwpib1.txt ssDpiwpib2.txt ssDpiwpib3.txt ALL1.txt ALL2.txt ALL3.txt > Helicoverpa_Table.txt")
os.system("rm Helicoverpa_priortarget.txt Helicoverpa_trueall.txt Helicoverpa_true.txt Pi* ss* D* piw* pib* ALL*")
