# Supplementary material for: Invasion origin, rapid population expansion, and the lack of genetic structure of cotton bollworm (Helicoverpa armigera) in the Americas
Source: Ecol Evol. 2019 Jun 17;9(13):7378–401. doi: 10.1002/ece3.5123 (PMC6635935; doi:10.1002/ece3.5123)
Supplement: Supplementary file 7 [file ECE3-9-7378-s007.R]

##Parameter estimation (for each scenario)


##Scenario

obs<-scan("obs.txt")
sust1<-read.table("sust1final.txt")
params1<-read.table("params1.txt")

transf.params1<-data.frame(Theta = params1[,1], ExpTime = params1[,2], DivTime = params1[,3], GrowthRate = params1[,4], Instant = params1[,5])


PeNN1<-abc(obs, transf.params1, sust1, tol = 0.001, method = "neuralnet")
summary(PeNN1)
hist(PeNN1)
plot(PeNN1, param=transf.params1)
