# Supplementary material for: Invasion origin, rapid population expansion, and the lack of genetic structure of cotton bollworm (Helicoverpa armigera) in the Americas
Source: Ecol Evol. 2019 Jun 17;9(13):7378–401. doi: 10.1002/ece3.5123 (PMC6635935; doi:10.1002/ece3.5123)
Supplement: Supplementary file 8 [file ECE3-9-7378-s008.py]

#!/usr/bin/python

#import the required modules
import random
import os
import math

#draw from prior
SimNum = 900000
Counter = 0


#while loop
while Counter < SimNum:
	Model = random.randint(1,3)

#variables
	Theta = random.uniform(0.01,5.0)
	ExpTime = random.uniform(0.001,3.5)
	DivTime = random.uniform(ExpTime,5.5)
	GrowthRatio = random.uniform(0.0,0.5)
	GrowthRate = -(1/ExpTime)*math.log(GrowthRatio)
	Instant = random.uniform(0.1,0.9)
		

#ms's commands
	if Model == 1:
		os.system("./ms 92 1 -t %f -I 4 36 40 11 5 -ej 0.0001 1 2 -ej %f 3 2 -ej %f 4 2 | perl msSS.pl >> ./scenario1.txt" % (Theta, DivTime, DivTime))
		Counter += 1
	if Model == 2:
		os.system("./ms 92 1 -t %f -I 4 36 40 11 5 -g 2 %f -ej 0.0001 1 2 -eg %f 2 0.0 -ej %f 3 2 -ej %f 4 2 | perl msSS.pl >> ./scenario1.txt" % (Theta, GrowthRate, ExpTime, DivTime, 
DivTime))
		Counter += 1
	elif Model == 3:
		os.system("./ms 92 1 -t %f -I 4 36 40 11 5 -ej 0.0001 1 2 -en %f 2 %f -ej %f 3 2 -ej %f 4 2 | perl msSS.pl >> ./scenario1.txt" % (Theta, ExpTime, Instant, DivTime, DivTime))
		Counter += 1
	
#print prior values
	print '_%d\t%f\t%f\t%f\t%f\t%f' % (Model, Theta, ExpTime, DivTime, GrowthRate, Instant)
