# Supplementary material for: Invasion origin, rapid population expansion, and the lack of genetic structure of cotton bollworm (Helicoverpa armigera) in the Americas
Source: Ecol Evol. 2019 Jun 17;9(13):7378–401. doi: 10.1002/ece3.5123 (PMC6635935; doi:10.1002/ece3.5123)
Supplement: Supplementary file 12 [file ECE3-9-7378-s012.py]

#!/usr/bin/python
#columns in 'output.txt' as follows: pi	ss	D	thetaH	H
#models.txt contains:_model#	SimTheta
import os

#either join the 'models.txt' and 'output.txt' files outside of script to do this now
#os.system("paste models.txt output.txt > prior.txt")

#parameter = colum
Pi = 7
Ss = 8
D = 9
OH = 10
H = 11
Pi1 = 12
Pi2 = 13
Pi3 = 14
Pi4 = 15
Pi1_2= 16
Pi1_3= 17
Pi1_4= 18
Pi2_3= 19
Pi2_4= 20
Pi3_4= 21

os.system("./msReject obs_COI.txt scenario2_prior.txt 0.001 %s %s %s %s %s %s %s > scenario2_post.txt" % (Pi, Pi1_2, Pi1_3, Pi1_4, Pi2_3, Pi2_4, Pi3_4))
